# Supplementary material for: A maturity matrix and actionable tool for implementing best practices within the radiography support workforce: a mixed methods synthesis
Source: BMC Health Serv Res. 2025 Dec 11;26:70. doi: 10.1186/s12913-025-13888-y (PMC12801802; doi:10.1186/s12913-025-13888-y)
Supplement: Supplementary file 1 — Supplementary Material 1 [file 12913_2025_13888_MOESM1_ESM.xlsx]

## Sheet: Workforce Planning
Critical Determinant	Importance	Emerging (E)	Developing (D)	Maturing (M)	Thriving (T)	Current Level E D M T	Current Level Date	Enablers & opportunities	Challenges or barriers	Aspirant level	Action Plan	Review Level E D M T	Review Date	Owner
Support workforce plans underpinned by national policy, guidance and research evidence	Engagement with published research, guidance and frameworks supports best practice and reduces unwarranted variation, providing evidence for business planning and improving support workforce morale and transferability between Trusts	No/limited awareness of current professional or policy publications related to the support workforce	Working knowledge of professional support workforce resources, e.g. SCoR/HEE guidance on roles and responsibilities and supervision	Understanding of professional support workforce guidance and cross-discipline workforce resources, e.g. HEE AHP Support Worker Competency Framework	Benchmarking against relevant policy and tools (e.g. Model Hospital). Guidance has informed workforce planning and scope of practice review.
Public engagement in support workforce service delivery and planning	Engagement with Patient and Public Involvement (PPI) groups (e.g. Patient Advice and Liaison Services – PALS) can offer a different perspective on support workforce priorities and patient engagement across pathways which may be useful in business planning	No public or PALs engagement or mechanism for public awareness of support workforce in imaging service delivery	The role and contribution of support workforce to imaging service delivery promoted (alongside the registered staff) to patients and the public. Initial engagement with PALs.	Understanding of local context and population (informed by PALS) included in support workforce planning, for example opportunity for roles focussed on specific population needs.	Population demographics /context is known (data) and used in planning with regular mechanisms for PPI/PALs engagement (e.g. patient advisory panel, Experts by Experience)
SWAP workforce reflective of local population	SWAP workforce reflects local population and supports diversity in the wider imaging workforce. Creates role models in service and wider community, improving recruitment, retention, opportunity and staff morale.	Limited or no understanding of workforce drivers related to Equality, Diversity and Inclusion and Belonging (EDIB)	Initial engagement with community or cultural leaders. Some understanding of significant local EDIB challenges but no action planning	Review of service SWAP workforce profile (age, gender, ethnicity) to include EDIB review of recruitment and progression	Strategic review of staff workforce profile informing recruitment strategies to enable the SWAP workforce to reflect diverse local population
Engagement across the organisation	Engaging in support workforce developments across the organisation increases visibility, enabling inclusion of imaging support workforce in relevant multi-disciplinary networks, training, and progression	No strategic involvement or awareness of Trust support workforce networks	Representation on relevant Trust groups relevant to the support workforce including education and planning	Discussions in Trust networks and groups inclusive of imaging support workforce with relevant resources identified	Influence at Trust level including support workforce training, apprenticeships, workforce planning and progression. Engagement at network or system level is evident.
Network and System Level Engagement	Network and/or system level engagement highlights innovative support workforce practices and provides opportunities to reduce variance and capitalise on new ways of working, whilst improving clarity of roles and the potential for sharing training and other resources	Support workforce is not included in any regional network or system imaging or AHP discussions	Regional networks focusing on the AHP or imaging-specific support workforce but no review of variations in imaging scope of practice or deployment	Regional scoping of the imaging support workforce deployment, roles, scope of practice and agreement to share learning	Imaging managers engaging with support workforce strategic planning activities in Imaging Networks or AHP Faculties

## Sheet: Deployment
Critical Determinant	Importance	Emerging (E)	Developing (D)	Maturing (M)	Thriving (T)	Current Level E D M T	Current Level Date	Enablers & opportunities	Challenges or barriers	Aspirant level	Action Plan	Review Level E D M T	Review Date	Owner
Strategy for support worker (SW) modality deployment (Bands 2/3)	Balance of flexibility (rotation) and skills development (modality deployment) to enhance SW satisfaction, promote team building, and enhance patient pathways and experience	Custom and practice (static / rotational) not questioned	SW deployment models reviewed, action plan developed. Support workforce largely rotational with emerging static posts, enabling skills development, team working and contribution	SW deployment models responsive to imaging service need. Where appropriate flexible rotational posts to enable cross-modality ‘cover’.	SW deployment strategy embedded - rotation used within induction for familiarisation, specialist deployment used for SW skills enhancement
Clear roles, responsibilities and remuneration (Bands 2/3)	Consistent support worker identity across services, organisations and networks increases visibility and improves recruitment, retention and progression opportunities whilst offering opportunities for cross system working	No consistency in support worker role titles and grades across the imaging service(s)	Some role titles are consistent, but grades and role responsibilities vary across the imaging service(s)	Clearly visible roles for support workers via consistent job titles aligned to grade and wider organisational appointments	Support worker identity, role titles, responsibilities and grades consistent across service and imaging networks. Opportunities for system working explored and/or implemented
Support worker (SW) grade distribution (Bands 2/3)	Grade balance is strategically planned and related to SW responsibilities rather than relying on custom and practice, enabling support workforce training and educational opportunities, progression and improved morale. Aligned to employing organisation policies and procedures.	No current or recent strategic focus or review of grade distribution (Band 2 and 3) across the service	Localised decisions about grading with reference to context and local pressures for staffing recruitment and retention	Local review of workforce structures to clearly distinguish Band 2 from Band 3 within and across services with reference to career progression and recruitment pressures	Clear accountability in service / across networks for role delivery and balance of support worker staffing to enable recruitment, retention, skills mix and progression
Assistant Practitioners (AP) (Band 4)	Effective deployment of Assistant Practitioners supports innovations in patient care and delivery. It supports radiography skills mix and support worker progression and retention. APs may offer an additional employment pool for pathway to registered practice (local workforce with improved retention)	Not utilising APs	Band 4 AP roles used in limited modalities or deployed as training roles within Apprenticeships. Governance and scope of practice review required.	Review of potential deployment opportunities with plan for engagement of wider AP roles. Opportunities explored for radiographer/AP skill mix review across modalities	AP roles embedded and potential fully realised. Governance in place aligned to defined scope of practice. Providing or considering progression opportunities (e.g. Band 5 Associate Practitioner).
Training, supervision and delegation	Support workforce roles can only take place in the presence of clear supervisory and delegation policies. Both registered and support staff require a clear understanding, with training offered to new employees	Lack of clarity in roles and responsibilities, no training specific to supervision or delegation provided	Active engagement with support workforce and registered staff to review role supervision and delegation requirements	Clear supervision policy with associated training offer for current and new support workforce and registered staff	Clear understanding of scope of practice and supervision requirements enables support workforce innovations

## Sheet: Development & Progression
Critical Determinant	Importance	Emerging (E)	Developing (D)	Maturing (M)	Thriving (T)	Current Level E D M T	Current Level Date	Enablers & opportunities	Challenges or barriers	Aspirant level	Action Plan	Review Level E D M T	Review Date	Owner
Education and skills development for Support Workers (Bands 2 and 3)	Rolling education and training programme ensures a competent support workforce and a clear career trajectory into senior support workforce roles. Improves staff morale, recruitment and retention. Training of registered staff ensures safe and effective delegation and supervision	Requirement for role specific education and training recognised. Training needs analysis considered against role requirements.	Competency frameworks in place for support staff across modalities but no underpinning resources or training plans	Training packages for initial education to meet competency frameworks. Ongoing provision of CPD for support workers in place, guided by SCoR Education and Career Framework.	Service changes consider support staff education. New skill acquisition underpins progression. Peer mentor and education roles embedded. Liaison with FE Colleges evident
Education and skills development for Assistant Practitioners (Band 4)	An education and training offer designed for the Assistant Practitioner (AP) workforce supports a fully utilised scope of practice guided by SCoR Education and Career Framework and provides clear career opportunities improving recruitment, retention and staff morale.	Department-based training reflects the scope of practice for the role, but academic underpinning is limited or does not enable progression.	AP roles supported by formal recognised education programmes, but not enabling progression	CPD opportunities include APs either alongside registered staff or with specific role focussed training. Organisational level engagement with education provider(s).	Education supports skills maintenance / expansion, enabling progression. Academic provider(s) engaged at service level, influencing content and future provision.
Support Workforce Apprenticeships	Rolling programme of support workforce apprenticeships (Academic Levels 2/3,5) provides regular progression opportunities to support recruitment and retention and improve workforce morale. Developments underpinned by SCoR Education and Career Framework.	No opportunities for apprenticeships (Level 2/3/5) and no opportunities for access to training beyond mandatory courses	No access to Level 2/3/5 apprenticeships, other formal training available. Access to functional skills (maths/English) through organisation	Opportunity for apprenticeships at one or more academic levels, though number of places limited restricting progression opportunities.	Apprenticeships across academic levels available on a rolling programme across support workforce levels. Clear succession planning.
Progression opportunities to registered practice	A rolling programme of AP ‘top up’ courses and/or Degree Apprenticeships (DA) to support recruitment into radiography posts increases retention and widens diversity (local workforce)	Not planning to offer DA or top up opportunities or other progression to registered practice	Not yet offering DA/top up options, exploring options with apprenticeship leads and HEIs and preparing business case.	Small annual DA or top up intakes and/or supporting SWAPs to progress to traditional routes (e.g. Top up degrees).	DA or top up on a rolling programme, functional skills offer to ensure wide and inclusive learning opportunities
Engagement beyond clinical roles: Leadership, Management, Research and Education	Support workforce engagement in innovative roles may release managers and radiographers from time-consuming duties, providing an alternative to clinical progression. Improves support workforce ownership, visibility and belonging.	No engagement evident beyond clinical practice. Management and Leadership solely from registered workforce.	Limited engagement in peer education. Some opportunities for enhancing SWAP voice or participation	Support Workforce engages in peer mentorship, training and management roles (e.g. rostering), with tasks appropriately delegated.	Wide engagement beyond clinical roles; support workforce leadership representation in imaging service decision-making forums

## Sheet: Versions
Version 1	2025-04-01

## Sheet: Setup
	Black	0
	Red	2
	Amber	3
	Green	4
	Goverance		44	0					Area		Early progress			Substantial progress			Mature		Overall
Goverance	Early progress	The provider is scoping and mapping the current advanced practice workforce and their reporting and accountability lines against available frameworks	#REF!	0					Goverance		0	12		0	16		0	16	0	44			12
Goverance	Early progress	Recognition of the need for corporate/organisational Advanced Practice lead is identified but not currently in place	#REF!	0					Leadership		0	8		0	16		0	16	0	40			3
Goverance	Early progress	There is a corporate team member representing Advanced Practice for the provider but no permanent formal Advanced Practice lead post is in existence	#REF!	0					Workforce		0	12		0	24		0	12	0	48				0.5
Goverance	Substantial progress	The provider has a clear overview of all individuals working in the Advanced Practice workforce	#REF!	0					Business Cases		0	4		0	20		0	20	0	44				0.125
Goverance	Substantial progress	There is a corporate/organisational lead identified for advanced practice with an accompanying JD & allocated time within their job plan.	#REF!	0					Training		0	12		0	24		0	24	0	60				0.375
Goverance	Substantial progress	The provider has clear oversight of the whereabouts of staff working in Advanced Practice roles	#REF!	0					Clinical		0	12		0	20		0	16	0	48			0.25
Goverance	Substantial progress	The provider is working towards consistent reporting and accountability lines for all those working at Advanced Practice	#REF!	0					Supervision		0	8		0	16		0	24	0	48			0.125
Goverance	Mature	The organisation has a clear overview of all individuals working in the advanced practice workforce and this is reflected on their electronic staff records	#REF!	0					CPD		0	4		0	20		0	24	0	48
Goverance	Mature	The corporate/organisational Advanced Practice lead is working at the level of consultancy practice and is sponsored by an exec member and representative of Advanced Practice at professional boards/ executive committees with the ability to influence	#REF!	0					Total		0	72		0	156		0	152	0	380
Goverance	Mature	The corporate/organisational Advanced Practice lead influencing at system level	#REF!	0
Goverance	Mature	The provider ensures there is consistency in reporting and accountability lines for all those working at Advanced Practice and these are clearly understood.	#REF!	0							0.5
	Leadership			0
Leadership	Early progress	The provider is aware of the requirement for guidance and support to ensure there is Advanced Practice leadership from speciality/division/clinical setting to corporate/organisational level/training hub/PCN/ICS but none currently in place	#REF!	0					Area		Early progress			Substantial progress			Mature		Overall				Area	Early progress		Substantial progress		Mature		Overall
Leadership	Early progress	There is a practitioner led Advanced Practice forum inclusive of Advanced Practitioners across the provider working to influence the Advanced Practice agenda	#REF!	0					Goverance	0.5	0	0.5	0.5	0	0.5	0.5	0	0.5	0.5	0	0.5		Goverance
Leadership	Substantial progress	A clear Advanced Practice leadership structure is in place for all Advanced Practice teams from speciality/division/clinical setting to corporate/organisational level	#REF!	0					Leadership	0.5	0	0.5	0.5	0	0.5	0.5	0	0.5	0.5	0	0.5		Leadership
Leadership	Substantial progress	There is a practitioner led established Advanced Practice forum representative of terms of reference agreed with Advanced Practice/clinical leads, exec member and appropriate reporting lines with the ability to influence change	#REF!	0					Workforce	0.5	0	0.5	0.5	0	0.5	0.5	0	0.5	0.5	0	0.5		Workforce
Leadership	Substantial progress	The provider reports to ICS and regional Advanced Practice groups ensuring a collaborative approach system wide working for Advanced Practitioners	#REF!	0					Business Cases	0.5	0	0.5	0.5	0	0.5	0.5	0	0.5	0.5	0	0.5		Business Cases
Leadership	Substantial progress	There is an Advanced Practice oversight group established with agreed terms of reference within the organisation	#REF!	0					Training	0.5	0	0.5	0.5	0	0.5	0.5	0	0.5	0.5	0	0.5		Training
Leadership	Mature	Advanced Practitioners are represented in key clinical, education, workforce, governance groups where appropriate from speciality/division/clinical setting to corporate/organisational level	#REF!	0					Clinical	0.5	0	0.5	0.5	0	0.5	0.5	0	0.5	0.5	0	0.5		Clinical
Leadership	Mature	Organisational Job description templates and terminology are agreed for specialty/divisional lead Advanced Practitioners	#REF!	0					Supervision	0.5	0	0.5	0.5	0	0.5	0.5	0	0.5	0.5	0	0.5		Supervision
Leadership	Mature	There are opportunities available for Advanced Practitioners to develop as leaders	#REF!	0					CPD	0.5	0	0.5	0.5	0	0.5	0.5	0	0.5	0.5	0	0.5		CPD
Leadership	Mature	Advanced Practice roles are clear to all within the organisation through clear accessible communications and identification	#REF!	0					Total	0.5	0	0.5	0.5	0	0.5	0.5	0	0.5	0.5	0	0.5		Total
	Workforce
Workforce	Early progress	The provider is aligning job descriptions templates and job planning for Advanced Practitioners with agreed terminology	#REF!	0
Workforce	Early progress	APs are discussed in workforce planning processes including specific plans to build Advanced Practice capability and capacity to meet identified priorities in service delivery	#REF!	0
Workforce	Early progress	The organisation has had informal engagement/planning conversations with the regional Advanced Practice faculty team	#REF!	0
Workforce	Substantial progress	There are provider Job description templates and agreed terminology and criteria for the Advanced Practice trainee and the Advanced Practice	#REF!	0
Workforce	Substantial progress	It is clear in the planning stage where Advanced Practitioners will sit in the patient pathway and how they will be embedded into teams with visible and clear processes of identifying and developing talented individuals	#REF!	0
Workforce	Substantial progress	The recruitment process of Advanced Practitioners is inclusive and they do not disadvantage people from underrepresented groups from being attracted to or applying for positions	#REF!	0
Workforce	Substantial progress	There are consistent provider standards for job plans and scope of practice documents for Advanced Practitioners representative of clinical responsibility and inclusive of the pillars of practice	#REF!	0
Workforce	Substantial progress	There are processes in place to ensure internally/externally recruited Advanced Practitioners meet national, regional, local and organisational competence and capability frameworks as appropriate	#REF!	0
Workforce	Substantial progress	The organisation links to ICS Advanced Practice groups and workforce transformation groups supporting HEE oversight of Advanced Practice development through the regional Advanced Practice faculties	#REF!	0
Workforce	Mature	There is provider guidance and structure in place for advancing roles to support recruitment, employment, career and professional development, including clinical, educational, and training governance	#REF!	0
Workforce	Mature	There are agreed provider processes for recruiting Advanced Practitioners and trainee Advanced Practitioners involving relevant stakeholders, which are inclusive and recognise the wide range of qualities and perspectives of all candidates ensuring equity	#REF!	0
Workforce	Mature	The provider workforce strategy includes a description of the role of Advanced Practitioners in delivering long term plans.	#REF!	0
	Business Cases
Business Cases	Early progress	The provider is working towards aligning all future Advanced Practice roles with an underpinning business case	#REF!	0
Business Cases	Substantial progress	It is clear in the provider Advanced Practice business cases what issues are being addressed and how the Advanced Practitioners will contribute to resolving these issues	#REF!	0
Business Cases	Substantial progress	All developing Advanced Practitioners/trainees have a funded follow through substantive post that is reflected in the business case and the planning stages	#REF!	0
Business Cases	Substantial progress	There is an agreed provider financial model representative of the full cost of the training of Advanced Practitioners including supervision, education, off the job training and the future CPD requirement	#REF!	0
Business Cases	Substantial progress	Advanced Practice business cases clearly link to the provider risk register	#REF!	0
Business Cases	Substantial progress	The Advanced Practice business case is reflective of current and planned accountability and reporting structures	#REF!	0
Business Cases	Mature	All Advanced Practice training/posts in the provider are consistent and reflective of the organisations financial model for Advanced Practice training/introduction	#REF!	0
Business Cases	Mature	Advanced Practice business cases where possible look beyond a single cohort of APs/trainees reflecting the need for ongoing investment in a service.	#REF!	0
Business Cases	Mature	There is a standardised provider narrative of Advanced Practice training and why there is a need for Advanced Practitioners for all business cases is available	#REF!	0
Business Cases	Mature	Business cases include mechanisms for evaluating the impact of Advanced Practice roles for the current Advanced Practice and future Advanced Practice workforces, including the wider impact of Advanced Practice roles to inform how the Advanced Practice workforce is developed and grown further.	#REF!	0
Business Cases	Mature	Advanced Practice career progression and future roles across clinical academic, leadership , clinical practice and education careers of practice is reflective in business cases	#REF!	0
	Training
Training	Early progress	The provider is aware of the variation in training pathways and looking to address this through a standardised approach to training which is inclusive of pay, training time and supervision	#REF!	0
Training	Early progress	The provider is undertaking a training scoping exercise	#REF!	0
Training	Early progress	Both HEE and apprenticeship course funding options are considered by the organisation	#REF!	0
Training	Substantial progress	There is a clear consistent provider wide training framework, that reflects a commitment to Advanced Practice training/development, financial models, pay, training time supervision etc	#REF!	0
Training	Substantial progress	The provider utilises the apprenticeship whenever possible	#REF!	0
Training	Substantial progress	All four pillars of practice are represented in the providers Advanced Practice training framework	#REF!	0
Training	Substantial progress	There are clear provider processes to monitor progress and recognise individuals successful completion of Advanced Practice training	#REF!	0
Training	Substantial progress	There are processes in place to identify and agree the Advanced Practice competences and capabilities required for the organisation and for specific practice settings, with reference to relevant national credentials and other area-specific capability frameworks, where these exist.	#REF!	0
Training	Substantial progress	The provider has a multifaceted final assessment in place for the trainee/developing Advanced Practice which includes a portfolio review representative of the capabilities required for the trust and for the specific practice setting	#REF!	0
Training	Mature	The work place assessment of Advanced Practice trainees are carried out by capable and trained assessors who are familiar with the assessment tools and the Advanced Practice role	#REF!	0
Training	Mature	The provider supports and resources the accreditation of Advanced Practitioners to the Centre of Advancing Practice and specialty specific credentials	#REF!	0
Training	Mature	Trainee Advanced Practitioners receive an annual review process of capability based upon a defined structure of summative assessments and gateways that evidence progression towards end point capability/credential etc’	#REF!	0
Training	Mature	The providers processes for Advanced Practice competency and capability assessment are multifaceted, consistent, reliable and valid and are undertaken in partnership with the HEI when appropriate	#REF!	0
Training	Mature	Discussions take place between HEI programme directors and the provider to ensure programmes are accredited aby the centre for Advancing Practice and meet the needs of the organisation and the local population	#REF!	0
Training	Mature	The provider ensures HEI programme provision is specific to the requirements of the Advanced Practice, professional need and the pathway of care	#REF!	0
	Clinical
Clinical	Early progress	The provider supports Advanced Practitioners to maintain their base professional registration	#REF!	0
Clinical	Early progress	The provider supports and encourages Advanced Practitioners to maintain a portfolio of clinical practice	#REF!	0
Clinical	Early progress	The provider is scoping the clinical delivery of all Advanced Practitioners in their organisation and reviewing their job plans	#REF!	0
Clinical	Substantial progress	AP portfolios of competence and capability are mapped, maintained and underpin the Advanced Practitioners practice	#REF!	0
Clinical	Substantial progress	The provider ensures there is consistent governance policy, guidance and systems of support are in place within specialties for the Advanced Practice to work at their agreed job plan	#REF!	0
Clinical	Substantial progress	APs have a defined level of supervision based upon place of work, experience and underpinning portfolio of capability	#REF!	0
Clinical	Substantial progress	APs demonstrate and evidence yearly that they are continuing to work at the organisations defined level of competence and capability	#REF!	0
Clinical	Substantial progress	The provider and the Advanced Practitioners recognise the scope of practice of the Advanced Practice based upon professional background and implement solutions to overcome these limitations where possible e.g. PGD, scope of practice agreement	#REF!	0
Clinical	Mature	The language within provider policy, guidance and protocol is inclusive of Advanced Practitioners rather than based on profession e.g. clinician rather than doctor	#REF!	0
Clinical	Mature	The provider provides clear consistent governance, policy, guidance and systems of support which are inclusive of all Advanced Practitioners and are not limited to an individual or specialty	#REF!	0
Clinical	Mature	Portfolios of competence and capability are mapped, maintained and underpin the Advanced Practitioners practice from trainee to retirement supporting lifelong learning	#REF!	0
Clinical	Mature	Patients, their carers and members of the public understand what an Advanced Practice is and the role that they provide	#REF!	0
	Supervision
Supervision	Early progress	The provider has started/scoping current Advanced Practice supervision across the organisation	#REF!	0
Supervision	Early progress	The provider is aware of the HEE supervision framework and are discussing implementation	#REF!	0
Supervision	Substantial progress	All Advanced Practice trainees and Advanced Practitioners have a named clinical educational supervisor	#REF!	0
Supervision	Substantial progress	Provision of supervision for Advanced Practice is included within workforce strategies and reflected in business cases.	#REF!	0
Supervision	Substantial progress	There is support, training and induction for staff who supervise Advanced Practitioners	#REF!	0
Supervision	Substantial progress	HEE supervisor support is visible and accessible at service level and the provider has processes of reporting this.	#REF!	0
Supervision	Mature	There is agreed provider governance to ensure all trainees/APs have a named clinical educational supervisor and associate supervisors across the pillars of practice throughout their career	#REF!	0
Supervision	Mature	There are processes in place to identify supervisor capacity	#REF!	0
Supervision	Mature	The provider recognises the current and future need to invest in the training and development of supervisors	#REF!	0
Supervision	Mature	APs within the provider organisation are trained as supervisors and providing supervision	#REF!	0
Supervision	Mature	Supervisors in the provider organisation are supported within and across the setting and have specific CPD to develop themselves as supervisors	#REF!	0
Supervision	Mature	There is a defined structure and process in place to support the supervisor when supporting the developing/AP trainee/AP in or with difficulty	#REF!	0
	CPD
CPD	Early progress	There is a recognition that Advanced Practitioners across the provider organisation have a requirement for CPD and Advanced Practitioners are receiving CPD time	#REF!	0
CPD	Substantial progress	CPD standards are in place across the provider organisation for all Advanced Practitioners which includes weekly rostered CPD time	#REF!	0
CPD	Substantial progress	APs across the provider have an underpinning job plan that includes CPD	#REF!	0
CPD	Substantial progress	There are provider standards for appraisal processes for all Advanced Practitioners which are inclusive of manager and supervisor	#REF!	0
CPD	Substantial progress	The provider is clear as to what is considered as CPD and what is seen as core to service delivery and development .	#REF!	0
CPD	Substantial progress	The provider ensures there is capacity for Advanced Practice CPD through appropriate headroom	#REF!	0
CPD	Mature	Advanced Practice is not seen as just an end point within an organisation and career progression pathways are clear and accessible across clinical ac academic , leadership , clinical practice and education careers and adequately resourced	#REF!	0
CPD	Mature	Appraisals and workforce analysis is used to identify the Advanced Practitioners development needs in order to plan and deliver a programme of development to meet the needs of future careers.	#REF!	0
CPD	Mature	Interdisciplinary learning is incorporated in the job plans for all Advanced Practitioners in parity with medicine	#REF!	0
CPD	Mature	Advanced Practice CPD reflects all the pillars of practice and is mapped to a structured development plan for all Advanced Practitioners	#REF!	0
CPD	Mature	Advanced Practice CPD activity is promoted in the trust and recorded in an organisational CPD diary to promote future Advanced Practice business cases	#REF!	0
CPD	Mature	There is Equity for Advanced Practitioners to access multi-disciplinary training and learning opportunities and reflective in a training needs analysis across all clinical settings	#REF!	0
